# Supplementary material for: Selective Pressures Explain Differences in Flower Color among Gentiana lutea Populations
Source: PLoS One. 2015 Jul 14;10(7):e0132522. doi: 10.1371/journal.pone.0132522 (PMC4501686; doi:10.1371/journal.pone.0132522)
Supplement: S1 Dataset — (XLS) [file pone.0132522.s001.xls]

## Sheet: Plant data
Plant	Population	Year	Flower color (PC1)	Number of flowers	Leaf length (mm)	Petal length (mm)	Petal width (mm)	Polinator visits per minute	Escape seed predator (% fruits)	Estimated number of seeds produced
ANC01	Ancares	2010	-0.455	88	250	23.26	5	3.12	60	2603.03
ANC02	Ancares	2010	-1.05825	87	280	27.45	5	2.92	0	5643.3
ANC03	Ancares	2010	-1.21795	74	260	24.5	5.92	4.12	70	6039.4
ANC04	Ancares	2010	-1.58056	91	260	26.91	5.27	2.32	70	8574.83
ANC05	Ancares	2010	-1.22549	56	190	20.18	5	5.02	80	2086.09
ANC06	Ancares	2010	-0.86544	84	220	27.5	5.86	8.22	0
ANC07	Ancares	2010	-0.59963	95	260	23.92	5.23	3.12	40	7238.85
ANC08	Ancares	2010		93	260	27.25	6.25	1.42	30	1032.62
ANC09	Ancares	2010		112	280	25.89	5		0
ANC10	Ancares	2010	-0.36958	104	340	25.8	5.47	3.62	30	5102.96
ANC11	Ancares	2010	-0.50331	131	240	21.15	4.54	4.32	40	3846.95
ANC12	Ancares	2010	-0.78855	64	260	26.83	6.25	4.42	30	3740.54
ANC13	Ancares	2010	-0.55315	95	290	28.93	5.36	6.62	30	6974.83
ANC14	Ancares	2010	-0.3756	127	320	24.86	4.93	2.92	70	3153.13
ANC15	Ancares	2010	0.06701	89	260	27.79	5.29	6.72	50	1850
ANC16	Ancares	2010	-1.05805	119	290	28.57	5.64	4.82	60	9961.34
ANC17	Ancares	2010	-0.45431	111	300	26.38	4.54	6.02	80
ANC18	Ancares	2010	-1.41378	71	220	30.08	5.77	1.52	40	1208.75
ANC19	Ancares	2010	-0.60605	64	240	26.5	4.92	5.82	0
ANC20	Ancares	2010	-2.40984	61	300	29.82	5.27	2.92	50	5306.57
ANC21	Ancares	2010	-0.93927	85	260	24.69	5.46	2.22	40	3173.44
ANC22	Ancares	2010		73	270				0
ANC23	Ancares	2010		85	230				0
ANC24	Ancares	2010		87	300				0
ANC04	Ancares	2011	-1.2781	107	245	29.7	6.7	1.32	60	9945.39
ANC05	Ancares	2011	-0.97831	83	265	25	6.3	1.82	80	6399.72
ANC08	Ancares	2011	-0.35248	58	250	26.7	6.7	0.92	80	4167.67
ANC09	Ancares	2011	-0.44626	88	226	27	5.3	1.52	90	4824.54
ANC10	Ancares	2011	0.09973	78	365	26.7	6.3		40	2121.73
ANC11	Ancares	2011	-1.3451	81	250	28	7	1.42	60	5741.78
ANC12	Ancares	2011	-0.77392	82	288	29	7	1.02	40	6926.99
ANC13	Ancares	2011	-0.14209	83	195	28.3	5	0.62	50
ANC15	Ancares	2011	-0.29915	60	295	27.7	6.7	1.02	70	6644.64
ANC22	Ancares	2011	-1.04801	99	200	25.7	6.3	1.32	50	4989.12
ANC24	Ancares	2011	0.13415	134	315	26.3	6.3	1.72	70	4460.87
ANC31	Ancares	2011	-0.28166	97	320	28	6.7	1.87	0	4996.12
ANC32	Ancares	2011	-0.97978	57	280	26.3	6	2.32	0
ANC33	Ancares	2011	-0.90966	95	290	26.3	6	1.37	80	6808.05
ANC34	Ancares	2011	-0.56769	97	262	29	6	1.77	70	9069.45
ANC35	Ancares	2011	-0.85537	130	340	28.7	7.3	2.32	50	10332.5
ANC36	Ancares	2011	-0.61896	111	290	26.3	6	1.12	60	7664.61
ANC37	Ancares	2011	-1.06041	76	263	26.3	6.3	1.32	60	6267.45
ANC38	Ancares	2011	-1.21561	80	270	30.7	6.7	0.52	80	5514.62
ANC39	Ancares	2011	-0.55001	93	350	30.7	6.7	2.12	60	9557.13
ANC40	Ancares	2011	-1.08617	76	252	29.7	7.3	1.02	30	5298.2
ANC41	Ancares	2011	-0.75796	101	295	25.3	6	1.42	80	5959.23
ANC42	Ancares	2011	0.1346	73	230	28	7.3	0.72	70	1537.54
ANC43	Ancares	2011	-0.25921	103	345	26.3	6.7	0.77	80	4293.93
ANC44	Ancares	2011	-0.57594	82	300	29	6		0
ANC45	Ancares	2011	-0.03635	85	310	34.3	8	1.67	50
CEB01	Cebreiro	2010		88	270				0
CEB02	Cebreiro	2010		62	320				0
CEB03	Cebreiro	2010	-1.00593	141	210	21.8	3.9		50	2916.67
CEB04	Cebreiro	2010	-0.01447	162	300	24.74	4.63	1.12	80	2257.09
CEB05	Cebreiro	2010	0	111	250	27.77	5.15	0.42	90	10745.8
CEB06	Cebreiro	2010		41	230				0
CEB07	Cebreiro	2010	-0.69955	65	350	24.82	5.73	3.22	0
CEB08	Cebreiro	2010	0.39067	65	270	25.27	4.64	0.02	50	6995
CEB09	Cebreiro	2010	-0.14284	103	310	24.92	5.31	1.92	90	6646.51
CEB10	Cebreiro	2010	-0.56354	78	220	21.83	4.83	0.52	80	6467.2
CEB11	Cebreiro	2010	-0.78872	85	250	24.64	4.45	0.32	20	3702.27
CEB12	Cebreiro	2010	-0.4545	122	240	21.09	4.45	0.12	90	16568.6
CEB13	Cebreiro	2010		64	200				100
CEB14	Cebreiro	2010	-0.21162	33	190	24.8	4.7	0.02	80	2368.54
CEB15	Cebreiro	2010	-0.57396	64	220	26.5	5.3	0.92	0
CEB16	Cebreiro	2010	-0.1147	56	320	25.31	5.62	1.42	0
CEB17	Cebreiro	2010	-0.42006	134	200	22.67	4.73	0.82	50	7581.74
CEB18	Cebreiro	2010	-0.55413	82	240	20.5	5.08	2.42	50	1763.47
CEB19	Cebreiro	2010	-0.47736	77	290	24.69	4.85	0.12	40	7462.3
CEB20	Cebreiro	2010	-0.63495	119	280	21.85	5.23	0.72	60	13558.8
CEB21	Cebreiro	2010	-1.11318	77	250	25.36	4.91	1.42	90	6603.42
CEB22	Cebreiro	2010	-0.13802	137	360	23	4.57	3.52	0
CEB23	Cebreiro	2010	-0.86528	89	310	21.33	4.33	0.82	60	6400.13
CEB24	Cebreiro	2010	-0.3283	129	320	26.07	5.36	1.42	90	6270.59
CEB03	Cebreiro	2011	0.19981	70	263	23.3	6.7	0.07	0
CEB04	Cebreiro	2011	-0.35585	123	250	25.3	5	0.57	0
CEB05	Cebreiro	2011	-0.21282	78	280	28.3	6.7	0.27	0
CEB07	Cebreiro	2011	-1.11803	90	300	24	7.3	0.97	100	8168.6
CEB08	Cebreiro	2011	-0.39162	99	250	24.3	5.7	0.12	0
CEB09	Cebreiro	2011	0.48283	151	280	22.7	5.7	0.02	90	12148.9
CEB12	Cebreiro	2011	-1.26205	61	220	20.3	5	0.52	40	7366.57
CEB14	Cebreiro	2011	-0.63354	69	220	21.3	6.7	0.02	90	5566.19
CEB19	Cebreiro	2011	-0.23902	80	280	25.7	6.3	0.37	90	6407.15
CEB20	Cebreiro	2011	-0.82895	110	310	23.3	6	0.32	100	9391.28
CEB31	Cebreiro	2011	-0.79585	97	250	22	5.7	0.02	0
CEB32	Cebreiro	2011	-0.78779	88	230	22	6.7	0.02	0
CEB33	Cebreiro	2011	-0.20557	119	260	26.3	7	0.52	0
CEB34	Cebreiro	2011	0.09243	77	160	25.7	7.3	0.62	0
CEB35	Cebreiro	2011	-1.36142	115	240	30.3	8	1.07	0
CEB36	Cebreiro	2011	-0.45368	90	220	25.3	7	0.57	0
CEB37	Cebreiro	2011	-1.65583	121	250	26.3	7	1.02	0
CEB38	Cebreiro	2011	-0.43286	119	250	24	4.7	0.72	0
CEB39	Cebreiro	2011	-0.47979	73	220	25.3	6.3	0.02	60	6770.99
CEB40	Cebreiro	2011	-0.08236	86	170	23.7	7.7	0.02	70	5208.7
CEB41	Cebreiro	2011	-0.24773	73	260	21.3	6.3	0.17	80	4123.04
CEB42	Cebreiro	2011	-0.27102	111	166	24.7	7.3	0.42	90	13681.1
CEB43	Cebreiro	2011	-0.65496	67	180	26	7.3	0.32	80	5277.36
CEB44	Cebreiro	2011	-0.52547	56	250	23.7	7	0.02	0
CEB45	Cebreiro	2011	-0.49452	126	250	24.3	6.3	0.87	100	8626.28
CEB46	Cebreiro	2011	-0.95804	98	260	25.7	6.3	0.07	70	13371.6
LEI01	Leitariegos	2010							100
LEI02	Leitariegos	2010						0.02	40
LEI03	Leitariegos	2010	-0.04893	72	200	21.2	5.2		0
LEI04	Leitariegos	2010	-1.2289	52	180	18.2	4.2		0
LEI05	Leitariegos	2010							10
LEI06	Leitariegos	2010	-0.23535	87	280	24.42	5	0.02	40	1.28736
LEI07	Leitariegos	2010	0.64519	52	210	19.43	4		0	1
LEI08	Leitariegos	2010	0.51621	54	150	19.6	4.7	0.02	10	1
LEI09	Leitariegos	2010	0.79022	82	280	22.54	4.54		0
LEI10	Leitariegos	2010	0.10988	68	220	26.8	4.53		20	16.4853
LEI11	Leitariegos	2010	0.70202	91	290	25.8	5.7	1.42	60	35.3815
LEI12	Leitariegos	2010	-0.90053	78	220	21.3	4.7	0.42	10	59.9846
LEI13	Leitariegos	2010	-0.45348	67	230	23.9	4.9		30	844.385
LEI14	Leitariegos	2010	-1.29011	90	290	22.09	3.82		0
LEI15	Leitariegos	2010	-0.35395	81	290	23.57	5.07		0
LEI16	Leitariegos	2010	-1.0543	69	300	22.27	4.64		0
LEI17	Leitariegos	2010	0.20027	65	200	16.93	4.57		0	1
LEI18	Leitariegos	2010	-0.81926	32	160	20.5	5		0
LEI19	Leitariegos	2010	0.09555	77	280	22.75	4.75		0
LEI20	Leitariegos	2010	-0.9246	102	280	20.9	4		0
LEI21	Leitariegos	2010	-0.54404	110	310	27.33	5.25	0.32	40	231.629
LEI22	Leitariegos	2010	-1.15893	44	260	22.8	4.8		0
LEI23	Leitariegos	2010	-1.12376	101	230	18.67	4.08		30	283.939
LEI02	Leitariegos	2011	-1.08904	73	242	16.3	5.3		10	17.4493
LEI03	Leitariegos	2011	-0.3094	67	182	19.3	5.7		10	10.3284
LEI11	Leitariegos	2011	-0.93468	74	270	28.3	7.3	2.32	30	3460.41
LEI12	Leitariegos	2011	-1.035	51	278	21	6		40	1145.35
LEI15	Leitariegos	2011	-0.66114	42	210	23	6.3	1.22	0	1763.86
LEI20	Leitariegos	2011	0.78035	87	300	30	7	0.37	30	2169.44
LEI21	Leitariegos	2011	-0.6509	70	300	24.3	6	0.52	40	2662.75
LEI31	Leitariegos	2011	-0.70945	67	222	22.7	5.3	0.32	0	359.209
LEI32	Leitariegos	2011	-0.72233	107	278	24.7	6	0.47	40	2545.28
LEI33	Leitariegos	2011	-1.55336	98	245	21.7	6	0.32	60	896.08
LEI34	Leitariegos	2011	-0.95937	67	254	21.7	6	0.17	30	512.204
LEI35	Leitariegos	2011	-0.98245	110	243	26.3	6	1.77	10	495.158
LEI36	Leitariegos	2011	-1.55049	71	268	25	5.7	0.87	50	100.178
LEI37	Leitariegos	2011	-0.83328	115	192	24.3	5	0.77	50	1
LEI38	Leitariegos	2011	-0.82801	109	310	20.3	5.7	1.22	20	3501.26
LEI39	Leitariegos	2011	-1.15129	105	217	19	5.3	0.72	40	1842.98
LEI40	Leitariegos	2011	-1.63686	85	245	25.7	6	2.07	60	607.314
LEI41	Leitariegos	2011	-0.6277	109	247	25	7.7	1.32	10	406.543
LEI42	Leitariegos	2011	-1.61077	104	204	23.7	6.3	0.92	0	1
LEI43	Leitariegos	2011	-0.7001	40	230	22.3	5.3	0.27	30	459.182
LEI44	Leitariegos	2011	-0.40873	79	219	24	6	0.77	40	894.03
LEI45	Leitariegos	2011	-0.55061	38	199	21	6	0.32	20	1
LEI46	Leitariegos	2011	0.1687	71	250	23.3	5.7	1.12	0	1
LEI47	Leitariegos	2011	-0.36898	39	175	22.7	7	0.77	0	1
LEI48	Leitariegos	2011	-0.4999	61	185	23	5.7	0.47	30	1
LEI49	Leitariegos	2011	-0.63511	106	265	22.7	5.7	0.62	20	443.61
LEI50	Leitariegos	2011	-0.58067	57	155	23	6	0.37	0	535.833
LOU01	Loureses	2011	-0.64638	85	268	26.7	7	1.67	100	6446.64
LOU02	Loureses	2011	-0.74691	82	211	30.3	8	2.77	100	9729.61
LOU03	Loureses	2011	-0.13927	71	230	28	7.7	2.02	70	9262.14
LOU04	Loureses	2011	-0.89354	72		27.3	7	2.02	60	9211.46
LOU05	Loureses	2011	-1.56384	66	276	30.7	7	2.02	70	7196.18
LOU06	Loureses	2011	-1.90995	101		24.7	7.3	1.82	0
LOU07	Loureses	2011	-0.57241	102		27	6	1.57	40	11840.6
LOU08	Loureses	2011	0.41271	57	250	29	8.3	1.52	60	2443.63
LOU09	Loureses	2011	0.29408	86	24	25	7.7	1.72	40	8919.16
LOU10	Loureses	2011	-0.1917	98	315	27.3	7.3	1.27	80	14513.2
LOU11	Loureses	2011	0.57886	78	240	26	7.7	1.97	60	18697.9
LOU12	Loureses	2011	0.03393	123	310	28	8	2.57	100	11253.5
LOU13	Loureses	2011	-1.62426	108	230	26	6.7	1.82	70	9021.76
LOU14	Loureses	2011	-0.8832	94	280	29.3	7.3	1.07	80	11472
LOU15	Loureses	2011	-0.09187	48	240	25.7	8.3	1.42	20	5183.93
LOU16	Loureses	2011	-0.59374	56	190	27	6.3	1.57	40	5361.17
LOU17	Loureses	2011	0.02941	105	180	21.3	6.7	0.77	60	15994.8
LOU18	Loureses	2011	-1.31397	68		29.3	6	0.92	30	7118.19
LOU19	Loureses	2011	-1.58453	98	270	22.3	6.7	1.02	60	14712.6
LOU20	Loureses	2011	-0.94399	57	230	29.7	7.3	1.77	0	6454.98
LOU21	Loureses	2011	-1.0129	67	220	25.3	7	0.22	70	8503.37
LOU22	Loureses	2011	-0.83618	77	300	32.3	9	1.27	40	8157.08
LOU23	Loureses	2011	-1.12429	31	250	26	7	1.52	0	3759.75
LOU24	Loureses	2011	-1.07477	54		26.7	7.3	1.27	20	7068.27
LOU25	Loureses	2011	-1.99928	57	200	25	6.3	1.82	40	6224.99
PON31	Ponton	2011	0.41152	81	200	22	4	0.77	100	1797.71
PON32	Ponton	2011	0.62281	94	240	18.7	3	0.57	100	3209.74
PON33	Ponton	2011	0.58911	82	240	30	3.7	0.67	100
PON34	Ponton	2011	0.47621	89	250	27	4.3	0.22	100	8196.19
PON35	Ponton	2011	0.70498	151		25.3	4.3	0.52	100	6385.89
PON36	Ponton	2011	0.70595	113	300	25	4.3	0.07	100	1422.24
PON37	Ponton	2011	-0.39471	88	230	19.3	2.7		100	4904.28
PON38	Ponton	2011	0.40391	88	220	26.7	4.7	0.27	100	1681
PON39	Ponton	2011	0.9706	88	240	28.3	4.7	0.92	100	2412.39
PON40	Ponton	2011	0.55843	42		23.3	5		100
PON41	Ponton	2011		52					100	694.423
PON42	Ponton	2011	0.86024	128	325	23.7	4.7	0.27	100	3577.66
PON43	Ponton	2011	0.99337	96		23.3	4.3	0.92	100	4962.48
PON44	Ponton	2011	0.26154	150	350	26	5.3	0.42	100	6971.51
PON45	Ponton	2011	0.9483	95	230	24.3	4.3	1.07	100	306.988
PON46	Ponton	2011	0.58201	108	220	23	4		100	3620.79
PON47	Ponton	2011	0.79119	78	180	28.7	5.3	0.32	100	1320.23
PON48	Ponton	2011	-0.45689	78		24.3	4		100	551.81
PON49	Ponton	2011	0.47579	142	244	29	5.3	0.37	100	4193.8
PON50	Ponton	2011	0.57865	48	141	27.3	5	0.27	100	919
PON51	Ponton	2011	0.75767	91		21.7	7	0.62	100	2553.97
PON52	Ponton	2011	1.03222	16	188	20.7	5.3	0.22	100	936.9
PON53	Ponton	2011	-0.04752	86		23.7	5.3		100	789.558
PON54	Ponton	2011	0.7464	116	238	22.7	5.3	0.77	100	4132.27
PON55	Ponton	2011	0.519	66	202	27.7	6.3	0.37	100
QUX01	Queixa	2010		63	270	18.9	5.1		0
QUX02	Queixa	2010	-0.87384	63	297	22.13	5	4.72	30
QUX03	Queixa	2010	-0.63208	71	228	16.58	4.33	0.72	40
QUX04	Queixa	2010		59	228				10
QUX05	Queixa	2010	-2.02291	56	246	19.92	4.92	4.72	100
QUX06	Queixa	2010	-1.08259	46	240	18.71	4.86	1.32	50
QUX07	Queixa	2010	-1.34998	62	278	17.6	3.8	1.82	30
QUX08	Queixa	2010	-0.92331	82	360	22.7	5.4	10.62	50
QUX09	Queixa	2010	-0.63294	87	324	18.63	4.25	1.02	50
QUX10	Queixa	2010		49	310				0
QUX11	Queixa	2010	-1.92649	61	304	20.86	6	4.32	60
QUX12	Queixa	2010	-1.48058	55	295	19.29	5.43	1.42	50
QUX13	Queixa	2010	-1.32954	100	360	21.3	5.3	9.42	80
QUX14	Queixa	2010	-1.32767	80	310	16.78	5	1.62	30
QUX15	Queixa	2010	-0.90775	71	242	20.8	4.9	0.52	80
QUX16	Queixa	2010	-1.37012	57	296	19.2	4.6	0.52	40
QUX17	Queixa	2010	-1.28822	46	214	19.25	4.75	0.02	50
QUX18	Queixa	2010		90	223				40
QUX19	Queixa	2010	-1.29371	96	315	19	4.75	1.72	40
QUX20	Queixa	2010		66	260				0
QUX21	Queixa	2010	-0.40878	66	230	19	4.8	0.12	30
QUX22	Queixa	2010	-0.30116	70	210	16	3.83	0.22	30
QUX23	Queixa	2010	-0.41476	73	278	20	4.67	1.02	50
QUX24	Queixa	2010		39	263				50
QUX25	Queixa	2010	-1.08043	61	256	19.22	4.67	0.32	60
QUX26	Queixa	2010	-0.6192	63	260	22.25	5.5	0.02	70
QUX01	Queixa	2011	-1.87798	53	138	22	5.3	1.02	60	421.072
QUX02	Queixa	2011	-2.01098	82	250	28	6	0.02	60	1714.25
QUX06	Queixa	2011	-1.93076	28		25.3	7.3	0.42	0
QUX07	Queixa	2011	-1.51598	76	240	23	5.7	0.62	50	621.871
QUX09	Queixa	2011	-2.64446	129		25.7	5.7	1.52	70	3902.94
QUX11	Queixa	2011	-2.23618	63	240	25.3	6.7	0.77	40	946.778
QUX14	Queixa	2011	-1.35735	60	170	20.7	5.7	0.62	20	188.159
QUX18	Queixa	2011	-1.65526						100
QUX19	Queixa	2011	-1.47415	105	210	22	5.3	0.77	0
QUX31	Queixa	2011	-1.70474	48	223	28	7	0.17	50	1
QUX32	Queixa	2011	-1.37906	85	230	28	7	1.87	70	1194.59
QUX33	Queixa	2011	-1.64724	71	180	27	6.7	1.42	50
QUX34	Queixa	2011	-1.59498	105	238	24.3	6	0.52	70	1
QUX35	Queixa	2011	-2.23814	95	200	26	6	1.07	40	578.062
QUX36	Queixa	2011	-1.78735	81	273	27.7	9	0.82	40	1
QUX37	Queixa	2011	-1.23294	114	278	26	6.3	1.02	50	1
QUX38	Queixa	2011	-1.9572	67	175	25.3	6.7	1.32	0	1
QUX39	Queixa	2011	-1.49835	131	285	27	6.7	1.77	60	793.697
QUX40	Queixa	2011	-1.95623	166	240	25.7	6.3	1.92	60	1562.51
QUX41	Queixa	2011	-2.21044	98	202	26	7	0.77	0	767.386
QUX42	Queixa	2011	-2.02497	55	220	24.7	7	1.42	80	1
QUX43	Queixa	2011	-1.6797	55	255	27	5.7	0.92	80	1
QUX44	Queixa	2011	-1.50444	57	220	30.3	7.3	0.92	50
QUX45	Queixa	2011	-2.03569	74	260	28.3	7.3	0.87	60
QUX46	Queixa	2011	-0.94655	65	300	29	7.3	0.42	60	1
QUX47	Queixa	2011	-2.55582	72	210	23.3	8	0.82	0
QUX48	Queixa	2011	-1.75084	99	300	31.7	11	1.12	0
GLO01	San Glorio	2010	2.32479	178	250	20	3.9	2.52	100
GLO02	San Glorio	2010	1.24416	38	150	20.9	4.1	1.82	0
GLO03	San Glorio	2010						0.02	0
GLO04	San Glorio	2010	1.04481	101	230	26.7	5.4	0.82	0
GLO05	San Glorio	2010	0.69074	67	150	19.92	4.25	0.32	0
GLO06	San Glorio	2010	0.93097	70	170	20.67	4.08	1.32	0
GLO07	San Glorio	2010	1.10288	70	200	19.7	4.3	1.12	0
GLO08	San Glorio	2010	0.75004	8	200	20.6	3.6	0.12	0
GLO09	San Glorio	2010	1.09359	63	190	19.67	4	0.82	100	197.673
GLO10	San Glorio	2010	1.41514	58	190	18.92	4	1.12	20	80.3103
GLO11	San Glorio	2010	0.94822	117	200	20.6	4.3	1.02	10
GLO12	San Glorio	2010							0
GLO13	San Glorio	2010							0
GLO14	San Glorio	2010	1.34446	85	250	21.9	5	1.72	0
GLO15	San Glorio	2010	0.50205	140	200	17.55	3.73	1.12	0
GLO16	San Glorio	2010	0.90451	109	380	25.75	5	1.12	0
GLO17	San Glorio	2010	0.33272	143	170	19.33	4	1.02	0
GLO18	San Glorio	2010	0.52028	54	250	22.67	4.5	1.22	20	926.343
GLO19	San Glorio	2010	0.5338	195	250	21.82	3.82	0.92	0	7783.89
GLO20	San Glorio	2010	0.42026	111	210	23.25	4.75	0.52	100
GLO21	San Glorio	2010	1.24734	109	220	24.75	4.5	0.72	0
GLO22	San Glorio	2010	1.19372	141	220	20	4.11	1.12	0
GLO23	San Glorio	2010	0.46153	89	180	20	3.38	0.72	100	2760
GLO24	San Glorio	2010							0
GLO25	San Glorio	2010							0
GLO01	San Glorio	2011	0.79424	56		19.7	3.7	1.22	100	3682.8
GLO04	San Glorio	2011	1.267	73	212	31.3	6.7	0.92	100	617.323
GLO07	San Glorio	2011	0.62946	84		26.3	4.3	0.42	100	5953.53
GLO11	San Glorio	2011	1.13826	116	170	21.7	4.7	0.77	100	4.22759
GLO12	San Glorio	2011	0.64487	120	220	20	3.7	0.57	100	433.959
GLO13	San Glorio	2011	0.90343	38	182	20.3	3	0.52	100	93.8187
GLO15	San Glorio	2011	1.21704	126	190	22.3	5	0.67	100	738.241
GLO16	San Glorio	2011	0.9044	79	230	24.3	5.3	1.02	100	823.75
GLO17	San Glorio	2011	0.97414	116	180	20.7	5		100	5632.78
GLO18	San Glorio	2011	1.79072	97	210	21.7	5	1.27	100	6965.6
GLO19	San Glorio	2011	0.85503	185	260	22	4	0.92	100
GLO20	San Glorio	2011	1.05345	105	290	30.7	6.7	0.62	0
GLO21	San Glorio	2011	1.2438	118	200	26.3	5	0.82	100	67.4542
GLO22	San Glorio	2011	1.15519	129		22	5.7	1.07	100	234.798
GLO24	San Glorio	2011	0.63279	94		24	5.3	0.17	100	4605.26
GLO25	San Glorio	2011	0.58346	100	320	22.7	3.3	0.32	100	6950.04
GLO31	San Glorio	2011	0.5663	109	248	28.7	5.3	1.67	100	608.989
GLO32	San Glorio	2011	0.93443	63	190	22.7	5.3	1.77	100	902.51
GLO33	San Glorio	2011	0.88697	66	180	20.3	4		100	2414.42
GLO34	San Glorio	2011	1.02099	88	240	22.7	5	1.67	100	1055.3
GLO35	San Glorio	2011	0.54397	60	280	27.7	4	1.62	100	1774.36
GLO36	San Glorio	2011	0.80135	68	132	26.3	3.7	0.62	100	223.035
GLO37	San Glorio	2011	0.62247	77	183	21.7	4.3	0.17	0
GLO38	San Glorio	2011	0.95706	93		26.3	5.3	0.77	100	653.013
GLO39	San Glorio	2011	0.7998	99	540	23	5.3	0.12	100	3000.58
GLO40	San Glorio	2011	0.48922	135	240			0.62	0	7640.82
ISI01	San Isidro	2010	0.00902	102	200	21.83	4	0.82	100	5366.2
ISI02	San Isidro	2010	0.73121	200	250	24.58	3.92	2.72	100	14651.4
ISI03	San Isidro	2010	1.36562	84	200	19.5	3.6	0.32	100	5276.13
ISI04	San Isidro	2010	0.66659	51		18.6	4.7	1.42	100	1785.27
ISI05	San Isidro	2010							0
ISI06	San Isidro	2010	1.23232	130	240	21.08	3.92	2.92	100	6644.6
ISI07	San Isidro	2010	1.89399	98	250	23.67	4.17	2.12	100
ISI08	San Isidro	2010							0
ISI09	San Isidro	2010	1.31032	151	250	20.5	3.67		80	6612.5
ISI10	San Isidro	2010		41	210			2.92	0
ISI11	San Isidro	2010	1.93259	120	300	23	3.4	2.82	70	6937
ISI12	San Isidro	2010	1.38147	74	270	19.5	3.4	5.02	0	2384.78
ISI13	San Isidro	2010	1.78723	141	220	22.15	3.46	1.52	50	7373.13
ISI14	San Isidro	2010							0
ISI15	San Isidro	2010	1.66388	149	350	27	3.92	12.22	100	11012.1
ISI16	San Isidro	2010	1.85106	46	210	23.4	4.5	4.02	100	2994.48
ISI17	San Isidro	2010	0.17005	174	300	25.5	4.5	4.42	100	15864.1
ISI18	San Isidro	2010	1.17361	145	220	24.42	3.75	3.22	100	9463.07
ISI19	San Isidro	2010	1.51214	169	260	24.77	4	5.42	100	9570.44
ISI20	San Isidro	2010	1.78862	116	250	23.92	3.42	2.22	30	9560.39
ISI21	San Isidro	2010	1.56679	194	310	21.07	4	7.32	100	9438.21
ISI22	San Isidro	2010	1.03124	131	270	23.67	3.83	3.52	100	5830.5
ISI23	San Isidro	2010							0
ISI24	San Isidro	2010	1.29783	154	330	23	3.42	0.22	100	7231.83
ISI25	San Isidro	2010	1.09336	88	300	23.5	4.5	2.42	100	4146.4
ISI01	San Isidro	2011	0.82271	70	300	28.7	5	5.17	100	6026.14
ISI05	San Isidro	2011	0.77219	78	189	20	4	2.27	100	3763.99
ISI06	San Isidro	2011	0.65166	75	145	25.7	4.7	2.37	100	3899.91
ISI08	San Isidro	2011	0.25112	71	280	23.7	6	1.82	100	6414.39
ISI10	San Isidro	2011	0.6768	83	115	31	5.3	1.82	100	5082.45
ISI12	San Isidro	2011	0.75227	105	380	32	6	3.02	100	8594.75
ISI16	San Isidro	2011	0.30408	57	230	25	5.7	0.37	60	2668.79
ISI18	San Isidro	2011	0.37169	97	340	32.3	5.7	2.32	100	6028.88
ISI24	San Isidro	2011	0.47834	120	290	28.3	5	1.17	100	7254.95
ISI31	San Isidro	2011		0					0
ISI32	San Isidro	2011	0.52285	58	295	24.3	6	1.27	100	2424.17
ISI33	San Isidro	2011	0.48686	60	185	27.3	5.3	3.22	100	3913.21
ISI34	San Isidro	2011	0.84504	87	255	26	5	1.22	100	10333.6
ISI35	San Isidro	2011	-0.28472	114	296	24.7	4.3	1.12	100	6922.2
ISI36	San Isidro	2011	0.53014	72	222	26.7	5.3	0.52	100	2609.22
ISI37	San Isidro	2011	0.51815	85	245	27.3	4.7	1.67	100	6910.15
ISI38	San Isidro	2011	0.31346	75	220	27.7	6.3	0.47	100	4693.48
ISI39	San Isidro	2011	0.46588	59	260	26.3	5.3	1.57	100	4735.42
ISI40	San Isidro	2011	0.57431	106	240	25	4.3	3.17	100	17108.4
ISI41	San Isidro	2011	0.47345	64	285	26.3	6.7	5.52	100	6345.57
ISI42	San Isidro	2011	0.57408	112	200	28.3	5.7	6.17	100	14266.8
ISI43	San Isidro	2011	0.46268	97	310	22	5.7	4.32	100	8228.76
ISI44	San Isidro	2011	0.47314	113	265	30.7	5	4.37	100	6798.66
ISI45	San Isidro	2011	0.29441	138	280	29.3	5.7	3.27	100	8403.66
ISI46	San Isidro	2011	0.844	113	271	24.3	5.3	3.92	100	8925.34
SMM01	San Mamede	2011	-0.86949	70	260	22.3	7	1.22	90	5695.17
SMM02	San Mamede	2011	-1.10962	63	250	24.7	5.3	0.72	100	624.3
SMM03	San Mamede	2011	-0.99965	94	183	25	6.3	2.22	0	10270.8
SMM04	San Mamede	2011	-0.81851	60	280	24	6	1.77	60	13107.6
SMM05	San Mamede	2011	-0.9839	89	310	24	7.7	1.92	50
SMM06	San Mamede	2011	-0.88501	84	190	23.3	6	0.12	60
SMM07	San Mamede	2011	-1.27845	93	210	26	7	0.67	0
SMM08	San Mamede	2011	-0.71547	47	120	23.7	7	0.22	80
SMM09	San Mamede	2011	-0.06592	86	248	25.7	6.7	1.27	80	8364.67
SMM10	San Mamede	2011	-1.06006	92	235	26	6.3	1.47	70	11620.6
SMM11	San Mamede	2011	-1.1921	78	222	22.7	5.7	1.62	60	8254.63
SMM12	San Mamede	2011	-0.99623	52	205	28.3	7.3	0.77	100	6909.65
SMM13	San Mamede	2011	-0.86597	64	230	27	6.3	2.07	100	7143.43
SMM14	San Mamede	2011	-1.07768	112		31.7	6	1.87	100	9180.43
SMM15	San Mamede	2011	-0.97067	57	255	26.7	5.3	0.42	0
SMM16	San Mamede	2011	-1.13484	80	300	25.3	6	2.37	80	7260.68
SMM17	San Mamede	2011	-1.5098	103	255	24	7	2.02	70	13370.4
SMM18	San Mamede	2011	-1.44432	113	270	26.7	6	1.72	70	18259
SMM19	San Mamede	2011	-0.99827	45		26	6.3	0.57	60	3148.63
SMM20	San Mamede	2011	-1.7189	77	258	23.7	6.7	1.47	70	9538.66
SMM21	San Mamede	2011	-0.98312	53	265	24.7	6.3	0.77	50	5840.87
SMM22	San Mamede	2011	-1.62876	59	192	25.3	5.7	0.32	20	873.32
SMM23	San Mamede	2011	-0.86943	63	232	26.3	7.3	1.32	40	10043.7
SMM24	San Mamede	2011	-0.9671	119	245	25.3	6.3	4.27	70
SMM25	San Mamede	2011	-1.77088	79	258	26.7	6.7	0.72	80	7350.08
SEÑ01	Señales	2010	1.31005	32	200	22	3.33	0.32	90	1433.49
SEÑ02	Señales	2010	1.2296	58	270	20.75	3	0.12	100	4258.31
SEÑ03	Señales	2010	1.31511	56	200	23.92	4.33	1.92	100	4489.56
SEÑ04	Señales	2010	1.49289	158	230	24.75	4	0.92	100	7055.76
SEÑ05	Señales	2010	0.55398	92	180	19.4	3	0.42	100	2484.13
SEÑ06	Señales	2010	0.88771	91	200	20.4	3.2	1.72	100	5693.34
SEÑ07	Señales	2010	1.42132	78	250	24.58	4.25	2.02	100	4843.02
SEÑ08	Señales	2010	1.16219	114	240	22.8	3.7	1.02	100	8668.93
SEÑ09	Señales	2010	1.2961	83	250	24.83	4.25	5.92	100	8886.02
SEÑ10	Señales	2010	1.36696	132	300	27.1	4.1	4.92	100	11450.1
SEÑ11	Señales	2010	0.09615	41	220				100	2188.86
SEÑ12	Señales	2010	0.35585	72	250	21.91	4.36	3.72	100	4947.15
SEÑ13	Señales	2010	0.32956	58	320	24.8	4.3	5.62	100	4510.39
SEÑ14	Señales	2010		47	230				90	2657.85
SEÑ15	Señales	2010		10	210				100	219.7
SEÑ16	Señales	2010	1.50945	21	270	24	4.57	0.72	100	1721
SEÑ17	Señales	2010	1.75591	12	220	26.4	4.6	0.32	0	1
SEÑ18	Señales	2010	2.08809	67	190	23.9	4.1	0.52	100
SEÑ19	Señales	2010	0.59067	54	230	25.42	4.42	2.62	100	2939.17
SEÑ20	Señales	2010	2.32834	24	200	24.83	4.83	0.72	90	777.417
SEÑ01	Señales	2011	0.46494	65	240	25.3	4	0.32	100	5192.98
SEÑ02	Señales	2011							0
SEÑ03	Señales	2011	0.45325	5	242	23	3		0	130
SEÑ04	Señales	2011							0
SEÑ05	Señales	2011							0
SEÑ06	Señales	2011	1.11984	70	178	27	4.3	0.82	100
SEÑ07	Señales	2011	0.73075	33	252	29.7	4.3	0.62	0	2333
SEÑ08	Señales	2011	1.22382	118	240	27	4.7	1.02	100	6850.83
SEÑ09	Señales	2011	0.817	80	260	23	4.3	1.07	100	9002.68
SEÑ10	Señales	2011	1.2362	42	296	27.3	5	1.22	100
SEÑ11	Señales	2011	1.53328	94	230	28	5.3	1.27	100	9708.16
SEÑ12	Señales	2011	0.56545	81		24	4.3	0.97	100	7170.24
SEÑ13	Señales	2011	1.15434	118	237	25	5	1.07	100	9623.73
SEÑ14	Señales	2011							0
SEÑ15	Señales	2011	1.26618	89	250	23.7	4.3	0.87	0	1874.93
SEÑ16	Señales	2011	1.11557	79	230	21.3	3.7	1.07	0
SEÑ17	Señales	2011	1.46826	49	245	32.7	4	0.37	100	3633.65
SEÑ18	Señales	2011	1.00625	36		29.3	4.3	0.67	100	646.538
SEÑ19	Señales	2011	0.91622	91	290	26.7	4.3	1.02	100	5995.86
SEÑ20	Señales	2011	0.88583	42	272	22.7	5.7	0.47	100	3187.86
SEÑ21	Señales	2011	1.8385	28	320	25.7	5.7	0.27	100	353.196
SEÑ22	Señales	2011	0.6383	171	290	31.3	4.7	1.32	100	1819.95
SEÑ23	Señales	2011	0.74051	83		27	6.3	0.52	100	4359.45
SEÑ24	Señales	2011	0.63631	11	212	24.3	5		0	1116.91
SEÑ25	Señales	2011	0.53483	116	212	23.3	5	0.97	0	4906.3
SEÑ31	Señales	2011	0.27084	111	250	23.7	4.3	0.67	0	6440.93
TOR01	Torrestio	2010	-0.57924	88	140	23.33	4.42	0.22	90	4462.6
TOR02	Torrestio	2010							0
TOR03	Torrestio	2010	0.83102	28	230	25.5	4.67	1.02	0	1
TOR04	Torrestio	2010	1.0825	96	240	24.75	4.92	0.02	80	6980.2
TOR05	Torrestio	2010	-0.33798	109	340	27.5	4.83	0.02	70	4262.9
TOR06	Torrestio	2010	-0.98142	139	260	22.6	4.67	0.72	80	7368
TOR07	Torrestio	2010	1.26047	75	260	25.92	4.75	0.12	80	2399.66
TOR08	Torrestio	2010	1.5138	63	330	18.75	3.83	0.02	80	3144.7
TOR09	Torrestio	2010	0.42207	74	240	21.75	4.92	0.12	100	4522.4
TOR10	Torrestio	2010	-0.39911	90	220	21.67	4.67	0.22	80	6337
TOR11	Torrestio	2010	2.15169	65	240	24.25	4.58	1.12	60	3505.93
TOR12	Torrestio	2010	-0.56217	79	250	26.33	4.67	1.32	80	3429.6
TOR13	Torrestio	2010							0
TOR14	Torrestio	2010	0.04578	108	180	25.5	4.58	0.42	80	6340.6
TOR15	Torrestio	2010	-0.77391	65	250	28.39	5.28	1.62	80	5714.5
TOR16	Torrestio	2010	0.05069	58	200	24	5	0.02	0
TOR17	Torrestio	2010	-0.5193	102	230	24.67	4.67	0.02	50	2151.21
TOR18	Torrestio	2010							0
TOR19	Torrestio	2010	1.32244	80	210	22.83	4.42	0.02	60	3780.68
TOR20	Torrestio	2010	-0.41165	82	230	24.58	5	0.02	50	2756.2
TOR21	Torrestio	2010	-0.16823	110	250	23.4	5	0.02	80	991
TOR22	Torrestio	2010	1.06776	76	210	26.08	4.58	0.02	90
TOR23	Torrestio	2010	-1.42564	118	130	22.67	4.8	0.52	80
TOR24	Torrestio	2010							0
TOR02	Torrestio	2011	-0.34282	52	114	21.7	5.7	0.07	30	2850.51
TOR03	Torrestio	2011	0.60327	90	304	26.3	5.7	0.02	50	4298.9
TOR07	Torrestio	2011						0.02	0
TOR11	Torrestio	2011	0.51859	48	264	29.7	5.3	0.12	50	3566.85
TOR12	Torrestio	2011	-0.04511	65	224	28.3	5.7	0.07	40	3583.81
TOR13	Torrestio	2011	0.06613	70	240	28	5.3	0.17	60	3309.59
TOR14	Torrestio	2011	-0.3046	90	210	27	6	0.02	20
TOR15	Torrestio	2011	-1.21162	121	285	34	6.7	0.97	50	6655.23
TOR20	Torrestio	2011	0.37486	55	225	24.7	5.3	0.02	10	926.25
TOR23	Torrestio	2011	0.3464	70	190	25	6.3	0.02	70	4823.17
TOR31	Torrestio	2011	-1.21276	76	310	27.3	6.7	0.07	80	170.1
TOR32	Torrestio	2011	-0.79225	113	214	23.7	5.3	0.37	60	3932.45
TOR33	Torrestio	2011	-0.14154	142	219	21.7	4.7	0.02	60	9598.36
TOR34	Torrestio	2011	0.82071	84	179	24	5.7	0.02	80	4384.56
TOR35	Torrestio	2011	-0.05319	92	174	29	6.7	0.02	90	5381.77
TOR36	Torrestio	2011	0.57499	41	190	31.3	5.7	0.02	90
TOR37	Torrestio	2011	0.88613	59	209	24.3	7.7	0.02	90	3220.26
TOR38	Torrestio	2011	-0.742	64	234	33	5.7	0.27	0
TOR39	Torrestio	2011	0.54078	118	241	27.3	6	0.02	90	3690.04
TOR40	Torrestio	2011	0.30728	103	274	28.7	6.3	0.07	70	6091.89
TOR41	Torrestio	2011	0.17639	100	254	27.7	8.7	0.92	50	11076.6
TOR42	Torrestio	2011	0.95852	89	290	30.3	6.7	0.02	60	2959.38
TOR43	Torrestio	2011	0.31396	58	280	32.7	7.7	0.02	0
TOR44	Torrestio	2011	0.20671	82	264	29.3	6.3	0.02	80	4442.11
TOR45	Torrestio	2011	0.53514	76	224	33	7.3	0.22	30
TOR46	Torrestio	2011	0.5537	99	254	31	6	0.37	70	11836
TOR47	Torrestio	2011	0.72771	146	299	26.3	6.3	0.27	60	7393.11
TOR48	Torrestio	2011	0.48448	102	289	30	6.3	0.02	0
TOR49	Torrestio	2011	-0.02872	87	184	27.7	5	0.02	80
TOR50	Torrestio	2011	0.69473	114	304	24.3	6	0.02	40	6614.19
TOR51	Torrestio	2011	-1.092	100	289	26.3	7	0.02	40	4951.2
TOR52	Torrestio	2011	-0.47713	44	320	30.3	6.3	0.02	60	1794.01
TOR53	Torrestio	2011	0.20736	90	283	25	5.3	0.02	30	3454.88
TOR54	Torrestio	2011	-0.44804	54	358	25.3	7.7	0.52	20	1228.93
TOR55	Torrestio	2011	0.62875	164	199	27.3	6.7	0.27	0
TOR56	Torrestio	2011	-0.18232	79	209	27.3	7.7	0.02	0
TOR57	Torrestio	2011	-0.4164	90	262	24	5	0.02	30	3535.22
TOR58	Torrestio	2011	-0.59379	56	214	26	5.3	0.02	30	2446.93
TOR59	Torrestio	2011	-0.79648	90	280	25.3	5.3	0.12	40	3186.42
TOR60	Torrestio	2011	0.84555	92	234	24.3	6	0.12	0	1271.56
TOR61	Torrestio	2011	0.803	112	314	25.3	6.3	0.07	40	12140
TOR62	Torrestio	2011	-0.58196	124	264	27.3	5.3	0.02	40	2424.65
TOR63	Torrestio	2011	0.41985	76	196	27.7	5.3	0.47	30
TOR64	Torrestio	2011	-0.84086	88	269	25.7	5.7	0.12	10	4554.07
TOR65	Torrestio	2011	0.78322	60	244	27.7	5.7	0.27	0	1912.47
TOR66	Torrestio	2011	0.01944	106	244	28	5.3	0.02	40	4402.82
TOR67	Torrestio	2011	0.34647	115	279	30.7	5.3	0.02	0
TOR68	Torrestio	2011	-0.9029	88	274	31.3	6.7	0.17	30	5967.43
TOR69	Torrestio	2011	-0.85725	69	244	25.7	6.3		0
TOR70	Torrestio	2011	0.76017	103	229	27	6.7		60
TOR71	Torrestio	2011	1.03119	52	308	21.7	5.7		20	74.6859
VEN01	Ventana	2010	1.39334	71	190	24.7	4.2	0.02	90	1902.7
VEN02	Ventana	2010	1.37041	70	290	19.33	4.17	0.02	10	1693.62
VEN03	Ventana	2010	1.24844	90	250	22	4.25	0.02	30	2397.44
VEN04	Ventana	2010	1.48147	55	250	21.25	3.67	0.02	40	757.409
VEN05	Ventana	2010	1.92872	72	250	25.8	4.7	1.12	70	3327.4
VEN06	Ventana	2010	1.09604	71	260	23.42	3.75	0.02	80	2651.14
VEN07	Ventana	2010	1.62964	82	180	23.3	4.2	0.02	50	1273.2
VEN08	Ventana	2010	1.57712	109	230	20.64	4	0.12	60	3425.29
VEN09	Ventana	2010	0.27733	125	210	25.77	4.69	0.12	50	2472.4
VEN10	Ventana	2010	0.89534	124	200	21.6	4.2	0.02	50	4391.4
VEN11	Ventana	2010							0
VEN12	Ventana	2010	-0.30824	100	200	25.33	3.67	0.02	50	3213.5
VEN13	Ventana	2010	2.27436	152	300	26.3	4.6	0.52	50	6087.32
VEN14	Ventana	2010	-0.34746	58	190	24.11	4.11	0.02	70	2129.66
VEN15	Ventana	2010	-1.23287	62	350	24.25	4	0.22	80	2361.23
VEN16	Ventana	2010							0
VEN17	Ventana	2010			230				0
VEN18	Ventana	2010	-0.86974		220	19	4.67	0.02	90
VEN19	Ventana	2010			210				80
VEN20	Ventana	2010	-0.4992	156	300	22	4.2	0.02	50	3525.3
VEN21	Ventana	2010	-0.32314	113	220	23.25	3.5	0.02	30	1
VEN22	Ventana	2010	-0.10818	67	220	25.6	4.8	1.22	10
VEN01	Ventana	2011	0.59475	37	172	30.7	5	0.02	0
VEN02	Ventana	2011	-0.3338	43	264	22	4		0
VEN03	Ventana	2011	0.45413	94	295	25	5.3	0.92	0
VEN06	Ventana	2011	0.6237	85	310	26	5.7	0.02	0
VEN17	Ventana	2011	0.32688	56	243	25.3	6.3	0.02	0
VEN19	Ventana	2011	0.26653	46	175	26	5	0.37	50	2249.65
VEN31	Ventana	2011	0.16248	110	248	32	5.3	0.17	60	4719.38
VEN32	Ventana	2011	0.00628	85	223	31	6.3	1.12	50	6219.74
VEN33	Ventana	2011	0.47812	102	250	28.7	5.3	0.97	40	5740.06
VEN34	Ventana	2011	-0.52271	65	250	28.3	6.7	1.17	70	1299.88
VEN35	Ventana	2011	1.04599	82	220	25.7	4.7	0.92	70	2405.79
VEN36	Ventana	2011	0.35097	72	280	26	5	1.07	0
VEN37	Ventana	2011	0.13994	78	278	27.7	7	0.27	0
VEN38	Ventana	2011	-0.17701	47	290	29	6	0.42	0
VEN39	Ventana	2011	0.67909	102	310	29	5.7	1.47	0
VEN40	Ventana	2011	-0.49905	39	330	31.3	7.3	0.67	0
VEN41	Ventana	2011	0.29797	88	303	30.3	6.7	1.27	0
VEN42	Ventana	2011	0.17008	79	304	26.7	5	0.62	0
VEN43	Ventana	2011	0.54799	66	272	29.7	7	0.12	0
VEN44	Ventana	2011	-0.38244	88	272	32.7	7.3	0.27	0
VEN45	Ventana	2011	0.86254	87	280	32.7	8		0
VEN46	Ventana	2011	0.53472	70	260	25.3	5.7	0.57	0
VEN47	Ventana	2011	0.58806	111	284	33	5.7	1.27	50	5719.67
VEN48	Ventana	2011	0.08756	126	230	27.7	5.3	0.77	0
VEN49	Ventana	2011	0.41967	148	285	24.7	5.3	0.12	0
VEN50	Ventana	2011	0.7151	103	305	33	7	0.92	40	6019.39

## Sheet: Pollinator visits  population
Population	Year	B. terrestris and B. lucorum	B. hortorum and B. jonellus	B. pratorum and B. soroeensis	B. wurflenii and B. lapidarius	B. mesomelas	B. pascuorum	subgen. Psithyrus	Apis spp
Ancares	2010	45	11	109	0	0	15	638	0
Cebreiro	2010	89	6	15	3	0	0	76	43
Leitariegos	2010	16	0	0	0	0	0	0	0
San Glorio	2010	51	0	0	0	0	0	0	102
San Isidro	2010	242	0	0	0	0	0	0	34
Señales	2010	195	0	0	0	0	0	0	2
Torrestio	2010	62	0	2	0	0	0	0	0
Ventana	2010	19	0	12	0	0	0	0	0
Ancares	2011	214	194	59	51	0	0	130	3
Cebreiro	2011	93	21	20	14	5	0	31	0
Leitariegos	2011	183	57	50	10	63	2	5	18
Loureses	2011	226	37	317	187	0	7	4	0
Ponton	2011	139	21	4	0	0	0	6	7
Queixa	2011	284	5	43	86	0	0	70	0
San Glorio	2011	258	43	4	4	10	8	12	16
San Isidro	2011	270	23	221	11	21	11	58	178
San Mamede	2011	189	18	6	11	36	0	408	0
Señales	2011	212	63	12	0	0	10	14	3
Torrestio	2011	50	8	1	0	0	0	0	0
Ventana	2011	81	19	144	45	11	0	0	1
